# Supplementary material for: Chemical Diversity between Three Graminoid Plants Found in Western Kenya Analyzed by Headspace Solid-Phase Microextraction Gas Chromatography–Mass Spectrometry (HS-SPME-GC-MS)
Source: Plants (Basel). 2021 Nov 10;10(11):2423. doi: 10.3390/plants10112423 (PMC8617917; doi:10.3390/plants10112423)
Supplement: Supplementary file 1 [file plants-10-02423-s001.zip]

Archive with 9 entries (9 files):
- ANOVA_tbl2.csv
- ANOVA_tbl3.csv
- Figure S1.pdf
- Figure_data_1.csv
- Figure_data_2.csv
- Figure_data_3.csv
- R_code_ANOVA_tbl2.R
- R_code_ANOVA_tbl3.R
- R_code_figures.R
