# Supplementary material for: Chemical Diversity between Three Graminoid Plants Found in Western Kenya Analyzed by Headspace Solid-Phase Microextraction Gas Chromatography–Mass Spectrometry (HS-SPME-GC-MS)
Source: Plants (Basel). 2021 Nov 10;10(11):2423. doi: 10.3390/plants10112423 (PMC8617917; doi:10.3390/plants10112423)
Supplement: Supplementary file 1 [file plants-10-02423-s001.zip › ANOVA_tbl2.csv]

Compound	Plant	rel_area_pct
alpha-Pinene	Ber	9.52385728051227
alpha-Pinene	Ber	17.2592855650839
alpha-Pinene	Ber	5.35620221033424
alpha-Pinene	Ber	0
alpha-Pinene	Ber	3.76053180109898
alpha-Pinene	Ber	0
alpha-Pinene	Ber	5.16543923049427
alpha-Pinene	Ber	6.150713663227
alpha-Pinene	Pap	16.5032788936562
alpha-Pinene	Pap	18.4246871124158
alpha-Pinene	Pap	0
alpha-Pinene	Pap	0
alpha-Pinene	Pap	0
alpha-Pinene	Pap	0
alpha-Pinene	Pap	0
alpha-Pinene	Pap	0
alpha-Pinene	Tor	11.9509884296103
alpha-Pinene	Tor	0
alpha-Pinene	Tor	0
alpha-Pinene	Tor	0
alpha-Pinene	Tor	5.28322361779811
alpha-Pinene	Tor	12.9964469530808
alpha-Pinene	Tor	12.0786078799309
alpha-Pinene	Tor	27.331600399103
beta-Pinene	Ber	13.4473904526771
beta-Pinene	Ber	14.4824404054192
beta-Pinene	Ber	9.43606111430261
beta-Pinene	Ber	0
beta-Pinene	Ber	15.917478060056
beta-Pinene	Ber	15.7132782470346
beta-Pinene	Ber	21.5101089601629
beta-Pinene	Ber	12.3777975484365
beta-Pinene	Pap	19.1105713134755
beta-Pinene	Pap	19.7873818324245
beta-Pinene	Pap	14.4861372345272
beta-Pinene	Pap	13.3906540779635
beta-Pinene	Pap	0
beta-Pinene	Pap	0
beta-Pinene	Pap	0.610307068654466
beta-Pinene	Pap	1.04900128985138
beta-Pinene	Tor	42.4209200159676
beta-Pinene	Tor	33.0368753739361
beta-Pinene	Tor	37.3169398050822
beta-Pinene	Tor	42.028180044951
beta-Pinene	Tor	9.86107311115221
beta-Pinene	Tor	16.4060284327661
beta-Pinene	Tor	17.4384801463244
beta-Pinene	Tor	21.7138617335467
3-octanone	Ber	14.1819992011052
3-octanone	Ber	11.5856110834144
3-octanone	Ber	15.4747225224092
3-octanone	Ber	17.3459045765281
3-octanone	Ber	10.7707383152799
3-octanone	Ber	13.7544658141788
3-octanone	Ber	13.6098242868915
3-octanone	Ber	5.90792937059415
3-octanone	Pap	10.6133365838259
3-octanone	Pap	12.192976346073
3-octanone	Pap	15.6668729680733
3-octanone	Pap	23.7972790000738
3-octanone	Pap	0
3-octanone	Pap	0
3-octanone	Pap	0
3-octanone	Pap	0
3-octanone	Tor	19.108259153043
3-octanone	Tor	20.6776075881855
3-octanone	Tor	0
3-octanone	Tor	0
3-octanone	Tor	14.2705360936311
3-octanone	Tor	25.475596034214
3-octanone	Tor	9.79175816302841
3-octanone	Tor	5.79965188675794
beta-myrcene	Ber	0
beta-myrcene	Ber	0
beta-myrcene	Ber	0
beta-myrcene	Ber	0
beta-myrcene	Ber	10.7621322055515
beta-myrcene	Ber	11.6120876040058
beta-myrcene	Ber	9.20215273798003
beta-myrcene	Ber	2.84983058414847
beta-myrcene	Pap	2.08493848692234
beta-myrcene	Pap	1.24777349702087
beta-myrcene	Pap	0
beta-myrcene	Pap	0
beta-myrcene	Pap	0
beta-myrcene	Pap	0
beta-myrcene	Pap	0
beta-myrcene	Pap	0
beta-myrcene	Tor	0
beta-myrcene	Tor	0
beta-myrcene	Tor	0
beta-myrcene	Tor	0
beta-myrcene	Tor	8.87827256216556
beta-myrcene	Tor	15.4631641458171
beta-myrcene	Tor	15.0567467811996
beta-myrcene	Tor	8.81876108337707
Limonene	Ber	6.05133056847328
Limonene	Ber	0
Limonene	Ber	5.78353604273174
Limonene	Ber	0
Limonene	Ber	10.0799914860455
Limonene	Ber	10.1003033057323
Limonene	Ber	8.66805239079479
Limonene	Ber	3.36184612796206
Limonene	Pap	4.71100626132006
Limonene	Pap	3.2548426254078
Limonene	Pap	0
Limonene	Pap	0
Limonene	Pap	0
Limonene	Pap	0
Limonene	Pap	0
Limonene	Pap	0
Limonene	Tor	0
Limonene	Tor	0
Limonene	Tor	0
Limonene	Tor	0
Limonene	Tor	0
Limonene	Tor	0
Limonene	Tor	9.72218638854579
Limonene	Tor	8.96612211034284
Citronellol	Ber	0
Citronellol	Ber	0
Citronellol	Ber	0
Citronellol	Ber	0
Citronellol	Ber	4.12504786436315
Citronellol	Ber	3.66574953353168
Citronellol	Ber	2.24052265329767
Citronellol	Ber	0
Citronellol	Pap	0
Citronellol	Pap	0
Citronellol	Pap	0
Citronellol	Pap	0
Citronellol	Pap	0
Citronellol	Pap	0
Citronellol	Pap	0
Citronellol	Pap	0.814873
Citronellol	Tor	0
Citronellol	Tor	0
Citronellol	Tor	0
Citronellol	Tor	0
Citronellol	Tor	5.95258441098574
Citronellol	Tor	11.7747488240417
Citronellol	Tor	3.67201774928477
Citronellol	Tor	0
Nonanal	Ber	2.58894752265588
Nonanal	Ber	0
Nonanal	Ber	2.88904502483194
Nonanal	Ber	0
Nonanal	Ber	0
Nonanal	Ber	0
Nonanal	Ber	0
Nonanal	Ber	0
Nonanal	Pap	0
Nonanal	Pap	0
Nonanal	Pap	0
Nonanal	Pap	0
Nonanal	Pap	1.27288327941594
Nonanal	Pap	0
Nonanal	Pap	0
Nonanal	Pap	0.98925249849991
2-pentyl-furan	Ber	8.05076293729389
2-pentyl-furan	Ber	0
2-pentyl-furan	Ber	8.09383539672562
2-pentyl-furan	Ber	0
2-pentyl-furan	Ber	0
2-pentyl-furan	Ber	0
2-pentyl-furan	Ber	0
2-pentyl-furan	Ber	0
2-pentyl-furan	Pap	0
2-pentyl-furan	Pap	0
2-pentyl-furan	Pap	0
2-pentyl-furan	Pap	0
2-pentyl-furan	Pap	3.11966445013649
2-pentyl-furan	Pap	5.22932852236394
2-pentyl-furan	Pap	2.15226870250981
2-pentyl-furan	Pap	7.44572894211277
Cyclohexanone, 2,2,6-trimethyl-	Ber	0
Cyclohexanone, 2,2,6-trimethyl-	Ber	0
Cyclohexanone, 2,2,6-trimethyl-	Ber	0
Cyclohexanone, 2,2,6-trimethyl-	Ber	0
Cyclohexanone, 2,2,6-trimethyl-	Ber	1.89289946649304
Cyclohexanone, 2,2,6-trimethyl-	Ber	0
Cyclohexanone, 2,2,6-trimethyl-	Ber	1.73968360596926
Cyclohexanone, 2,2,6-trimethyl-	Ber	0
Cyclohexanone, 2,2,6-trimethyl-	Pap	0
Cyclohexanone, 2,2,6-trimethyl-	Pap	0
Cyclohexanone, 2,2,6-trimethyl-	Pap	0
Cyclohexanone, 2,2,6-trimethyl-	Pap	0
Cyclohexanone, 2,2,6-trimethyl-	Pap	0
Cyclohexanone, 2,2,6-trimethyl-	Pap	1.08313117844453
Cyclohexanone, 2,2,6-trimethyl-	Pap	0
Cyclohexanone, 2,2,6-trimethyl-	Pap	0.840468059539008
Decane	Ber	2.05406247283448
Decane	Ber	0
Decane	Ber	2.9156071913421
Decane	Ber	0
Decane	Ber	4.16250698503228
Decane	Ber	5.12565505841564
Decane	Ber	3.89241341769985
Decane	Ber	0
Decane	Tor	0
Decane	Tor	0
Decane	Tor	0
Decane	Tor	0
Decane	Tor	3.99095236442861
Decane	Tor	0
Decane	Tor	1.78163182846137
Decane	Tor	0
beta-Ionone	Ber	0
beta-Ionone	Ber	0
beta-Ionone	Ber	0
beta-Ionone	Ber	0
beta-Ionone	Ber	3.84497274992035
beta-Ionone	Ber	3.31577764300075
beta-Ionone	Ber	0
beta-Ionone	Ber	0
beta-Ionone	Tor	0
beta-Ionone	Tor	0
beta-Ionone	Tor	0
beta-Ionone	Tor	0
beta-Ionone	Tor	3.24708943135835
beta-Ionone	Tor	0
beta-Ionone	Tor	1.79653792386237
beta-Ionone	Tor	0
3-carene	Pap	1.54207741671588
3-carene	Pap	1.38191263945106
3-carene	Pap	0
3-carene	Pap	0
3-carene	Pap	0
3-carene	Pap	0
3-carene	Pap	0
3-carene	Pap	0
3-carene	Tor	0
3-carene	Tor	0
3-carene	Tor	0
3-carene	Tor	0
3-carene	Tor	0
3-carene	Tor	0
3-carene	Tor	2.34712526289825
3-carene	Tor	2.78914972580236
