# Supplementary material for: Chemical Diversity between Three Graminoid Plants Found in Western Kenya Analyzed by Headspace Solid-Phase Microextraction Gas Chromatography–Mass Spectrometry (HS-SPME-GC-MS)
Source: Plants (Basel). 2021 Nov 10;10(11):2423. doi: 10.3390/plants10112423 (PMC8617917; doi:10.3390/plants10112423)
Supplement: Supplementary file 1 [file plants-10-02423-s001.zip › ANOVA_tbl3.csv]

compound	plant	part	peak_area
a-pinene	c_dactylon	root	9.52385728051227
a-pinene	c_dactylon	root	17.2592855650839
a-pinene	c_dactylon	root	5.35620221033424
a-pinene	c_dactylon	root	0
a-pinene	c_dactylon	shoot	3.76053180109898
a-pinene	c_dactylon	shoot	0
a-pinene	c_dactylon	shoot	5.16543923049427
a-pinene	c_dactylon	shoot	6.150713663227
b-pinene	c_dactylon	root	13.4473904526771
b-pinene	c_dactylon	root	14.4824404054192
b-pinene	c_dactylon	root	9.43606111430261
b-pinene	c_dactylon	root	0
b-pinene	c_dactylon	shoot	15.917478060056
b-pinene	c_dactylon	shoot	15.7132782470346
b-pinene	c_dactylon	shoot	21.5101089601629
b-pinene	c_dactylon	shoot	12.3777975484365
3-octanone	c_dactylon	root	14.1819992011052
3-octanone	c_dactylon	root	11.5856110834144
3-octanone	c_dactylon	root	15.4747225224092
3-octanone	c_dactylon	root	17.3459045765281
3-octanone	c_dactylon	shoot	10.7707383152799
3-octanone	c_dactylon	shoot	13.7544658141788
3-octanone	c_dactylon	shoot	13.6098242868915
3-octanone	c_dactylon	shoot	5.90792937059415
decane	c_dactylon	root	2.05406247283448
decane	c_dactylon	root	0
decane	c_dactylon	root	2.9156071913421
decane	c_dactylon	root	0
decane	c_dactylon	shoot	4.16250698503228
decane	c_dactylon	shoot	5.12565505841564
decane	c_dactylon	shoot	3.89241341769985
decane	c_dactylon	shoot	0
limonene	c_dactylon	root	6.05133056847328
limonene	c_dactylon	root	0
limonene	c_dactylon	root	5.78353604273174
limonene	c_dactylon	root	0
limonene	c_dactylon	shoot	10.0799914860455
limonene	c_dactylon	shoot	10.1003033057323
limonene	c_dactylon	shoot	8.66805239079479
limonene	c_dactylon	shoot	3.36184612796206
b-pinene	c_exaltatus	root	19.1105713134755
b-pinene	c_exaltatus	root	19.7873818324245
b-pinene	c_exaltatus	root	14.4861372345272
b-pinene	c_exaltatus	root	13.3906540779635
b-pinene	c_exaltatus	shoot	0
b-pinene	c_exaltatus	shoot	0
b-pinene	c_exaltatus	shoot	0.610307068654466
b-pinene	c_exaltatus	shoot	1.04900128985138
cyperene	c_exaltatus	root	12.7020002933661
cyperene	c_exaltatus	root	10.109179542881
cyperene	c_exaltatus	root	10.4003696933256
cyperene	c_exaltatus	root	8.16651380327325
cyperene	c_exaltatus	shoot	5.555972286769
cyperene	c_exaltatus	shoot	4.91103164310497
cyperene	c_exaltatus	shoot	4.04927161406445
cyperene	c_exaltatus	shoot	4.38284030183393
b-selinene	c_exaltatus	root	4.9502956066872
b-selinene	c_exaltatus	root	4.11471556542063
b-selinene	c_exaltatus	root	21.298003342015
b-selinene	c_exaltatus	root	16.8720471428814
b-selinene	c_exaltatus	shoot	1.55714062415533
b-selinene	c_exaltatus	shoot	1.36210601796085
b-selinene	c_exaltatus	shoot	1.39173529719802
b-selinene	c_exaltatus	shoot	1.01897557336869
b-pinene	p_repens	root	42.4209200159676
b-pinene	p_repens	root	33.0368753739361
b-pinene	p_repens	root	37.3169398050822
b-pinene	p_repens	root	42.028180044951
b-pinene	p_repens	shoot	9.86107311115221
b-pinene	p_repens	shoot	16.4060284327661
b-pinene	p_repens	shoot	17.4384801463244
b-pinene	p_repens	shoot	21.7138617335467
3-octanone	p_repens	root	19.108259153043
3-octanone	p_repens	root	20.6776075881855
3-octanone	p_repens	root	0
3-octanone	p_repens	root	0
3-octanone	p_repens	shoot	14.2705360936311
3-octanone	p_repens	shoot	25.475596034214
3-octanone	p_repens	shoot	9.79175816302841
3-octanone	p_repens	shoot	5.79965188675794
