# Supplementary material for: Chemical Diversity between Three Graminoid Plants Found in Western Kenya Analyzed by Headspace Solid-Phase Microextraction Gas Chromatography–Mass Spectrometry (HS-SPME-GC-MS)
Source: Plants (Basel). 2021 Nov 10;10(11):2423. doi: 10.3390/plants10112423 (PMC8617917; doi:10.3390/plants10112423)
Supplement: Supplementary file 1 [file plants-10-02423-s001.zip › Figure_data_1.csv]

Compound	RT	RI	Class	Ber_root_1-1	Ber_root_1-2	Ber_root_2-1	Ber_root_2-2	Ber_shoot_1-1	Ber_shoot_1-2	Ber_shoot_2-1	Ber_shoot_2-2	Pap_root_1-1	Pap_root_1-2	Pap_root_2-1	Pap_root_2-2	Pap_shoot_1-1	Pap_shoot_1-2	Pap_shoot_2-1	Pap_shoot_2-2	Tor_root_1-1	Tor_root_1-2	Tor_root_2-1	Tor_root_2-2	Tor_shoot_1-1	Tor_shoot_1-2	Tor_shoot_2-1	Tor_shoot_2-2
alpha-Pinene	6.519666667	943	TR	9.523857281	17.25928557	5.35620221	0	3.760531801	0	5.16543923	6.150713663	16.50327889	18.42468711	0	0	0	0	0	0	11.95098843	0	0	0	5.283223618	12.99644695	12.07860788	27.3316004
2-Octyn-1-ol	7.165	979	AL	0	0	0	0	0	0	1.876754754	0	0	0	0	0	0	0	0	0	0	0	0	0	0	0	0	0
beta-Pinene	7.2565	984	TR	13.44739045	14.48244041	9.436061114	0	15.91747806	15.71327825	21.51010896	12.37779755	19.11057131	19.78738183	14.48613723	13.39065408	0	0	0.610307069	1.04900129	42.42092002	33.03687537	37.31693981	42.02818004	9.861073111	16.40602843	17.43848015	21.71386173
3-octanone	7.345	988	AL	14.1819992	11.58561108	15.47472252	17.34590458	10.77073832	13.75446581	13.60982429	5.907929371	10.61333658	12.19297635	15.66687297	23.797279	0	0	0	0	19.10825915	20.67760759	0	0	14.27053609	25.47559603	9.791758163	5.799651887
Sulcatone	7.3535	989	TR	0	0	0	0	0	0	0	0	0	0	0	0	1.686404603	1.581305259	1.460152742	3.085046871	0	0	0	0	0	0	0	0
beta-myrcene	7.462	994	TR	0	0	0	0	10.76213221	11.6120876	9.202152738	2.849830584	2.084938487	1.247773497	0	0	0	0	0	0	0	0	0	0	8.878272562	15.46316415	15.05674678	8.818761083
2-pentyl-furan	7.4655	994	Cyc	8.050762937	0	8.093835397	0	0	0	0	0	0	0	0	0	3.11966445	5.229328522	2.152268703	7.445728942	0	0	0	0	0	0	0	0
Mesitylene	7.526333333	998	BP	0	0	0	0	4.516685312	6.518459207	5.817882866	0	0	0	0	0	0	0	0	0	0	0	0	0	0	0	0	0
Decane	7.59	1001	AL	2.054062473	0	2.915607191	0	4.162506985	5.125655058	3.892413418	0	0	0	0	0	0	0	0	0	0	0	0	0	3.990952364	0	1.781631828	0
2-(2-Pentenyl)furan	7.63025	1004	Cyc	0	0	0	0	0	0	0	0	0	0	0	0	2.26955216	4.070542381	1.603685029	4.850577502	0	0	0	0	0	0	0	0
3-Carene	7.839	1017	TR	0	0	0	0	0	0	0	0	1.542077417	1.381912639	0	0	0	0	0	0	0	0	0	0	0	0	2.347125263	2.789149726
Limonene	8.15	1036	TR	6.051330568	0	5.783536043	0	10.07999149	10.10030331	8.668052391	3.361846128	4.711006261	3.254842625	0	0	0	0	0	0	0	0	0	0	0	0	9.722186389	8.96612211
2,2,6-trimethylcyclohexanone	8.238	1042	Cyc	0	0	0	0	1.892899466	0	1.739683606	0	0	0	0	0	0	0	0	0.84046806	0	0	0	0	0	0	0	0
alpha-Isophoron	8.663	1066	TR	0	0	0	0	0	0	1.651115797	0	0	0	0	0	0	0	0	0	0	0	0	0	0	0	0	0
1-Undecyne	8.805	1074	AL	0	0	0	0	3.525657342	0	0	0	0	0	0	0	0	0	0	0	0	0	0	0	0	0	0	0
Citral	8.94	1082	TR	0	0	0	0	0	0	0	0	0	0	0	0	0	1.083131178	0	0.946519024	0	0	0	0	0	0	0	0
Nonanal	9.225	1097	AL	2.588947523	0	2.889045025	0	0	0	0	0	0	0	0	0	0.696544581	0	0.593030038	0	0	0	0	0	0	0	0	0
Myrtanylamine	9.52	1116	NS	0	0	0	0	0	0	0	0	0	0	0	0	0	0	0	0	0	0	0	0	0	0	1.70718596	0
Phenylethyl Alcohol	9.60075	1121	BP	0	0	0	0	0	0	0	0	0	0	0	0	0	0	0	0	0	0	0	0	8.988852893	17.88401561	5.297638943	2.696150859
2,6-Nonadienal	10.192	1158	AL	0	0	0	0	0	0	0	0	0	0	0	0	1.272883279	0	0	0.989252	0	0	0	0	0	0	0	0
2-Nonenal	10.293	1164	AL	0	0	0	0	0	0	0	0	0	0	0	0	1.892595	0	1.059106	2.058254	0	0	0	0	0	0	0	0
2,6-nonadien-1-ol	10.408	1171	AL	0	0	0	0	0	0	0	0	0	0	0	0	0	0	0	0.657637	0	0	0	0	0	0	0	0
Citronellol	11.372	1231	TR	0	0	0	0	4.125047864	3.665749534	2.240522653	0	0	0	0	0	0	0	0	0.814873	0	0	0	0	5.952584411	11.77474882	3.672017749	0
alpha-Copaene	13.801	1392	TR	0	0	0	0	0	0	0	0	0	0	0	0	3.903197194	3.769968892	2.799198897	3.584253615	0	0	0	0	0	0	0	0
beta-cubebene	13.89	1398	TR	0	0	0	0	0	0	0	0	0	0	0	0	1.571215031	1.099285746	1.269478321	0	0	0	0	0	0	0	0	0
beta-elemene	14.01166667	1406	TR	0	0	0	0	0	0	0	0	0	0	0	0	33.55075941	23.94833623	27.86288247	6.329377333	0	0	0	0	0	0	0	0
Cyperene	14.221	1422	TR	0	0	0	0	0	0	0	0	12.70200029	10.10917954	10.40036969	8.166513803	5.555972287	4.911031643	4.049271614	4.382840302	0	0	0	0	0	0	0	0
gamma-elemene	14.349	1432	TR	0	0	0	0	0	0	0	0	12.70200029	2.707454595	0	0	0	0	0	0	0	0	0	0	0	0	0	0
alpha-bergamotene	14.3795	1434	TR	2.251004522	0	2.444759088	0	0	0	0	0	0	0	0	0	0	0	0	0	0	0	0	0	0	0	0	0
alpha-Cedrene	14.3955	1435	TR	0	0	0	0	0	0	0	0	3.660222135	3.78070488	0	7.589253117	0	0	0	0	0	0	0	0	0	0	0	0
Caryophyllene	14.47675	1441	TR	0	0	0	0	0	0	0	0	0	0	0	0	9.617681662	9.139690593	8.352228676	7.615830675	0	0	0	0	0	0	0	0
beta-gurjunene	14.60333333	1450	TR	0	0	0	0	0	0	0	0	7.121030506	6.880822034	0	0	0	0	0	0	0	0	0	0	0	0	0	0
Geranyl Acetone	14.70225	1458	TR	0	0	0	0	0	0	0	0	0	0	0	0	0.776752535	0.843587115	0.707340665	0.723943063	0	0	0	0	0	0	0	0
alpha-gurjunene	14.828	1467	TR	0	0	0	0	0	0	0	0	0	0	0	0	0	0	0.6790414	0	0	0	0	0	0	0	0	0
Germacrene D	14.865	1469	TR	8.77963999	12.24068595	26.08028288	39.59096967	0	0	0	0	0	0	0	0	0	0	0	0	0	0	0	0	0	0	0	0
Humulene	14.953	1475	TR	0	0	0	0	0	0	0	0	0	0	0	0	7.210320562	6.683308528	7.075848022	5.4690697	0	0	0	0	0	0	0	0
beta-Selinene	15.054	1483	TR	0	0	0	0	0	0	0	0	4.950295607	4.114715565	21.29800334	16.87204714	1.557140624	1.362106018	1.391735297	1.018975573	0	0	0	0	0	0	0	0
alpha-Selinene	15.19775	1493	TR	0	0	0	0	0	0	0	0	0	0	0	0	4.222199688	4.876128541	5.110725956	5.408951678	0	0	0	0	0	0	0	0
Valencene	15.261	1497	TR	0	0	0	0	0	0	0	0	0	0	0	0	1.053545065	1.209305177	1.309345818	1.12042192	0	0	0	0	0	0	0	0
beta-Ionone	15.264	1497	TR	0	0	0	0	3.84497275	3.315777643	0	0	0	0	0	0	0	0	0	0	0	0	0	0	3.247089431	0	1.796537924	0
alpha-bulnesene	15.41125	1509	TR	0	0	0	0	0	0	0	0	0	0	0	0	5.39741093	10.14894974	10.71972496	14.45730992	0	0	0	0	0	0	0	0
alpha-Farnesene	15.4605	1512	TR	0	0	0	0	0	0	0	0	0	0	0	0	1.402909262	1.534968072	1.522432177	1.009590095	0	0	0	0	0	0	0	0
4,11-selinadiene	15.51825	1517	TR	0	0	0	0	0	0	0	0	0	0	0	0	4.261294502	9.319841316	9.580016657	13.71720643	0	0	0	0	0	0	0	0
delta-cadinene	15.83066667	1542	TR	0	0	0	0	0	0	0	0	0	0	0	0	0	1.264124884	1.202628202	1.664884949	0	0	0	0	0	0	0	0
Bi-1-cycloocten-1-yl	15.891	1546	Cyc	0	0	0	0	0	0	0	0	2.576396524	2.23572374	0	0	0	0	0	0	0	0	0	0	0	0	0	0
Caryophyllene Oxide	16.714	1609	TR	0	0	0	0	0	0	0	0	0	0	0	0	0	0	0.639157167	0	0	0	0	0	0	0	0	0
