# Supplementary material for: Chemical Diversity between Three Graminoid Plants Found in Western Kenya Analyzed by Headspace Solid-Phase Microextraction Gas Chromatography–Mass Spectrometry (HS-SPME-GC-MS)
Source: Plants (Basel). 2021 Nov 10;10(11):2423. doi: 10.3390/plants10112423 (PMC8617917; doi:10.3390/plants10112423)
Supplement: Supplementary file 1 [file plants-10-02423-s001.zip › Figure_data_2.csv]

Plant	Origin	Amount
A	Root	4
A	Shoot	8
A	Root and Shoot	5
B	Root	0
B	Shoot	8
B	Root and Shoot	3
C	Root	9
C	Shoot	24
C	Root and Shoot	3
