# Supplementary material for: Chemical Diversity between Three Graminoid Plants Found in Western Kenya Analyzed by Headspace Solid-Phase Microextraction Gas Chromatography–Mass Spectrometry (HS-SPME-GC-MS)
Source: Plants (Basel). 2021 Nov 10;10(11):2423. doi: 10.3390/plants10112423 (PMC8617917; doi:10.3390/plants10112423)
Supplement: Supplementary file 1 [file plants-10-02423-s001.zip › Figure_data_3.csv]

Plant	Class	Amount
A_bermuda_root	TR	5
A_bermuda_root	AL	3
A_bermuda_root	BP	0
A_bermuda_root	C5	0
A_bermuda_root	NS	0
A_bermuda_root	Cyc	1
A_bermuda_shoot	TR	7
A_bermuda_shoot	AL	4
A_bermuda_shoot	BP	1
A_bermuda_shoot	C5	0
A_bermuda_shoot	NS	0
A_bermuda_shoot	Cyc	1
B_torpedo_root	TR	2
B_torpedo_root	AL	1
B_torpedo_root	BP	0
B_torpedo_root	C5	0
B_torpedo_root	NS	0
B_torpedo_root	Cyc	0
B_torpedo_shoot	TR	7
B_torpedo_shoot	AL	2
B_torpedo_shoot	BP	1
B_torpedo_shoot	C5	0
B_torpedo_shoot	NS	1
B_torpedo_shoot	Cyc	0
C_exaltatus_root	TR	10
C_exaltatus_root	AL	1
C_exaltatus_root	BP	0
C_exaltatus_root	C5	0
C_exaltatus_root	NS	0
C_exaltatus_root	Cyc	1
C_exaltatus_shoot	TR	20
C_exaltatus_shoot	AL	4
C_exaltatus_shoot	BP	0
C_exaltatus_shoot	C5	0
C_exaltatus_shoot	NS	0
C_exaltatus_shoot	Cyc	3
